# Supplementary material for: Benthic Biodiversity, Carbon Storage and the Potential for Increasing Negative Feedbacks on Climate Change in Shallow Waters of the Antarctic Peninsula
Source: Biology (Basel). 2022 Feb 17;11(2):320. doi: 10.3390/biology11020320 (PMC8869673; doi:10.3390/biology11020320)
Supplement: Supplementary file 1 [file biology-11-00320-s001.zip]

Archive with 1 entries (1 files):
- biology-1568740-supplementary.pdf
